# Supplementary material for: The Degradation of Aqueous Oxytetracycline by an O3/CaO2 System in the Presence of HCO3−: Performance, Mechanism, Degradation Pathways, and Toxicity Evaluation
Source: Molecules. 2024 Jan 31;29(3):659. doi: 10.3390/molecules29030659 (PMC10856086; doi:10.3390/molecules29030659)
Supplement: Supplementary file 1 [file molecules-29-00659-s001.zip]

Archive with 1 entries (1 files):
- molecules-2819980-supplementary.pdf
